# Supplementary material for: Coenzyme Q10 Enhances Resilience of Mitochondrial-like Membranes Against Amyloidogenic Peptides
Source: Membranes (Basel). 2025 May 13;15(5):148. doi: 10.3390/membranes15050148 (PMC12113080; doi:10.3390/membranes15050148)
Supplement: Supplementary file 1 [file membranes-15-00148-s001.zip]

Archive with 1 entries (1 files):
- membranes-3622975-supplementary.pdf
